# Supplementary material for: Cost-benefit analysis of Intensive Care Unit with Activity-Based Costing approach in the era COVID-19 pandemic: A case study from Iran
Source: PLoS One. 2023 May 16;18(5):e0285792. doi: 10.1371/journal.pone.0285792 (PMC10187905; doi:10.1371/journal.pone.0285792)
Supplement: S2 Appendix — (XLSX) [file pone.0285792.s002.xlsx]

## Sheet: cost benefit analysis 
			Iran's currency (Rial)	PPP	$ current USD
cost	Direct cost	Staff	39696983168	1.32323e+06	945166
		Drug	14616875760	487229	348021
		Hoteling	10327555562	344252	245894
		Energy	730285710	24342.9	17387.8
		Medical and non-medical consumables	1310797752	43693.3	31209.5
		Maintenance and Repair	16000000	533.333	380.952
		Depreciation of bed and equipment	3340878244	111363	79544.7
	indirect cost	Overhead	21600621840	720021	514301
		Allocated from other centers	7989271091	266309	190221
	total		99629269127	3.32098e+06	2.37213e+06
benefit			50959193663	1.69864e+06	1.21331e+06
NPV			-48670075464	-1.62234e+06	-1.15881e+06
BCR			0.511488	0.511488	0.511488
		Sum of Direct cost	70039376196	2.33465e+06	1.6676e+06
		Sum of Indirect cost	25589892931	852996	609283
	PPP	30000
	USD	42000

## Sheet: sensitivity analysis -20 %
						20% staff -	20% drug -	20% hotsling -	20% energy -	20% consumable -	20% repair -	20% estehlak -	20% overhead -	20% allocated -
						ONE WAY
			Iran's currency (Rial)	PPP	$ current USD	S1	S2	S3	S4	S5	S6	S7	S8	S9
cost	Direct cost	Staff	39696983168	1.32323e+06	945166	756133	945166	945166	945166	945166	945166	945166	945166	945166
		Drug	14616875760	487229	348021	348021	278417	348021	348021	348021	348021	348021	348021	348021
		Hoteling	10327555562	344252	245894	245894	245894	196715	245894	245894	245894	245894	245894	245894
		Energy	730285710	24342.9	17387.8	17387.8	17387.8	17387.8	13910.2	17387.8	17387.8	17387.8	17387.8	17387.8
		Medical and non-medical consumables	1310797752	43693.3	31209.5	31209.5	31209.5	31209.5	31209.5	24967.6	31209.5	31209.5	31209.5	31209.5
		Maintenance and Repair	16000000	533.333	380.952	380.952	380.952	380.952	380.952	380.952	304.76	380.952	380.952	380.952
		Depreciation of bed and equipment	3340878244	111363	79544.7	79544.7	79544.7	79544.7	79544.7	79544.7	79544.7	63635.8	79544.7	79544.7
	indirect cost	Overhead	21600621840	720021	514301	514301	514301	514301	514301	514301	514301	514301	411440	514301
		Allocated from other centers	7989271091	266309	190221	190221	190221	190221	190221	190221	190221	190221	190221	152177
	total		99629269127	3.32098e+06	2.37213e+06	2.18309e+06	2.30252e+06	2.32295e+06	2.36865e+06	2.36588e+06	2.37205e+06	2.35622e+06	2.26927e+06	2.33408e+06
benefit			50959193663	1.69864e+06	1.21331e+06	1.21331e+06	1.21331e+06	1.21331e+06	1.21331e+06	1.21331e+06	1.21331e+06	1.21331e+06	1.21331e+06	1.21331e+06
NPV			-48670075464	-1.62234e+06	-1.15881e+06	-969778	-1.08921e+06	-1.10963e+06	-1.15533e+06	-1.15257e+06	-1.15874e+06	-1.1429e+06	-1.05595e+06	-1.12077e+06
BCR			0.511488	0.511488	0.511488	0.555778	0.52695	0.522317	0.512239	0.512838	0.511505	0.514942	0.534673	0.519825
		Direct cost	70039376196	2.33465e+06	1.6676e+06
		indirect cost	25589892931	852996	609283
	PPP	30000
	USD	42000

## Sheet: sensitivity analysis +20 %
						20% staff -	20% drug -	20% hotsling -	20% energy -	20% consumable -	20% repair -	20% estehlak -	20% overhead -	20% allocated -
						ONE WAY
			Iran's currency (Rial)	PPP	$ current USD	S1	S2	S3	S4	S5	S6	S7	S8	S9
cost	Direct cost	Staff	39696983168	1.32323e+06	945166	1.1342e+06	945166	945166	945166	945166	945166	945166	945166	945166
		Drug	14616875760	487229	348021	348021	417625	348021	348021	348021	348021	348021	348021	348021
		Hoteling	10327555562	344252	245894	245894	245894	295073	245894	245894	245894	245894	245894	245894
		Energy	730285710	24342.9	17387.8	17387.8	17387.8	17387.8	20865.3	17387.8	17387.8	17387.8	17387.8	17387.8
		Medical and non-medical consumables	1310797752	43693.3	31209.5	31209.5	31209.5	31209.5	31209.5	37451.4	31209.5	31209.5	31209.5	31209.5
		Maintenance and Repair	16000000	533.333	380.952	380.952	380.952	380.952	380.952	380.952	457.145	380.952	380.952	380.952
		Depreciation of bed and equipment	3340878244	111363	79544.7	79544.7	79544.7	79544.7	79544.7	79544.7	79544.7	95453.7	79544.7	79544.7
	indirect cost	Overhead	21600621840	720021	514301	514301	514301	514301	514301	514301	514301	514301	617161	514301
		Allocated from other centers	7989271091	266309	190221	190221	190221	190221	190221	190221	190221	190221	190221	228265
	total		99629269127	3.32098e+06	2.37213e+06	2.56116e+06	2.44173e+06	2.4213e+06	2.3756e+06	2.37837e+06	2.3722e+06	2.38803e+06	2.47499e+06	2.41017e+06
benefit			50959193663	1.69864e+06	1.21331e+06	1.21331e+06	1.21331e+06	1.21331e+06	1.21331e+06	1.21331e+06	1.21331e+06	1.21331e+06	1.21331e+06	1.21331e+06
NPV			-48670075464	-1.62234e+06	-1.15881e+06	-1.34784e+06	-1.22842e+06	-1.20799e+06	-1.16229e+06	-1.16505e+06	-1.15889e+06	-1.17472e+06	-1.26167e+06	-1.19686e+06
BCR			0.511488	0.511488	0.511488	0.473736	0.496908	0.501099	0.510739	0.510146	0.511472	0.508081	0.490231	0.503414
	PPP	30000
	USD	42000

## Sheet: Fig 1. diagram for the BCR
	BCR after 20% negative change in	BCR after 20% positive change in	BCR after 20% negative change in	BCR after 20% positive change in			20% cost reduction	20% cost increase
Staff	0.555778	0.473736	4.47778	-3.72636		Maintenance and Repair	0.0504611	0.0471753
Overhead	0.534673	0.490231	2.36727	-2.07692		Energy	0.123913	-0.0260565
Drug	0.52695	0.496908	1.59502	-1.40923		Medical and non-medical consumables	0.183764	-0.0854191
Hoteling	0.522317	0.501099	1.13168	-0.99006		Depreciation of bed and equipment	0.39417	-0.291932
Allocated from other centers	0.519825	0.503414	0.882514	-0.758558		Allocated from other centers	0.882514	-0.758558
Depreciation of bed and equipment	0.514942	0.508081	0.39417	-0.291932		Hoteling	1.13168	-0.99006
Medical and non-medical consumables	0.512838	0.510146	0.183764	-0.0854191		Drug	1.59502	-1.40923
Energy	0.512239	0.510739	0.123913	-0.0260565		Overhead	2.36727	-2.07692
Maintenance and Repair	0.511505	0.511472	0.0504611	0.0471753		Staff	4.47778	-3.72636
Primary BCR	0.511

## Sheet: Fig 2. diagram for the NPV
	NPV after 20% negative change in	NPV after 20% positive change in	NPV after 20% negative change in	NPV after 20% positive change in			20% cost reduction	20% cost increase
Staff	-969778	-1.34784e+06	189033	-189033		Maintenance and Repair	76.1924	-76.1924
Overhead	-1.05595e+06	-1.26167e+06	102860	-102860		Energy	3477.55	-3477.55
Drug	-1.08921e+06	-1.22842e+06	69604.2	-69604.2		Medical and non-medical consumables	6241.89	-6241.89
Hoteling	-1.10963e+06	-1.20799e+06	49178.8	-49178.8		Depreciation of bed and equipment	15908.9	-15908.9
Allocated from other centers	-1.12077e+06	-1.19686e+06	38044.1	-38044.1		Allocated from other centers	38044.1	-38044.1
Depreciation of bed and equipment	-1.1429e+06	-1.17472e+06	15908.9	-15908.9		Hoteling	49178.8	-49178.8
Medical and non-medical consumables	-1.15257e+06	-1.16505e+06	6241.89	-6241.89		Drug	69604.2	-69604.2
Energy	-1.15533e+06	-1.16229e+06	3477.55	-3477.55		Overhead	102860	-102860
Maintenance and Repair	-1.15874e+06	-1.15889e+06	76.1924	-76.1924		Staff	189033	-189033
Primary NPV	-1.15881e+06
